# Supplementary material for: FBP1-Altered Carbohydrate Metabolism Reduces Leukemic Viability through Activating P53 and Modulating the Mitochondrial Quality Control System In Vitro
Source: Int J Mol Sci. 2022 Sep 27;23(19):11387. doi: 10.3390/ijms231911387 (PMC9570078; doi:10.3390/ijms231911387)
Supplement: Supplementary file 1 [file ijms-23-11387-s001.zip]

Archive with 1 entries (1 files):
- ijms-1881145-supplementary.pdf
